# Supplementary material for: Anti-Anaplastic Thyroid Cancer (ATC) Effects and Mechanisms of PLX3397 (Pexidartinib), a Multi-Targeted Tyrosine Kinase Inhibitor (TKI)
Source: Cancers (Basel). 2022 Dec 28;15(1):172. doi: 10.3390/cancers15010172 (PMC9817966; doi:10.3390/cancers15010172)
Supplement: Supplementary file 1 [file cancers-15-00172-s001.zip]

Archive with 1 entries (1 files):
- cancers-2050991-SI.pdf
